# Supplementary material for: Combination of Resminostat with Ruxolitinib Exerts Antitumor Effects in the Chick Embryo Chorioallantoic Membrane Model for Cutaneous T Cell Lymphoma
Source: Cancers (Basel). 2022 Feb 20;14(4):1070. doi: 10.3390/cancers14041070 (PMC8870185; doi:10.3390/cancers14041070)
Supplement: Supplementary file 1 [file cancers-14-01070-s001.zip]

Archive with 1 entries (1 files):
- cancers-1591577-supplementary.pdf
